# Supplementary material for: Accumulation of Non-Pathological Liver Fat Is Associated with the Loss of Glyoxalase I Activity in Humans
Source: Metabolites. 2024 Apr 7;14(4):209. doi: 10.3390/metabo14040209 (PMC11051733; doi:10.3390/metabo14040209)
Supplement: Supplementary file 1 [file metabolites-14-00209-s001.zip]

Archive with 1 entries (1 files):
- metabolites-2928000-supplementary.pdf
